# Supplementary material for: Systematic protein interactome analysis of glycosaminoglycans revealed YcbS as a novel bacterial virulence factor
Source: Sci Rep. 2016 Jun 21;6:28425. doi: 10.1038/srep28425 (PMC4914927; doi:10.1038/srep28425)
Supplement: Supplementary Dataset 1 [file srep28425-s2.xls]

## Sheet: Heparin binding proteins
The overall GAGs binding proteins (GBPs) list
* The GBPs were identified using cutoff value of mean + 2 S.D. of the normalized GAG-binding signals
** The known GBP
Ranking	Heparin-binding proteins	Mean + n S.D.*
1	ykgM	5.9
2	ynfO	5.74
3	rpsD	5.67
4	topA	5.44
5	rsxC	5.39
6	rpsM	5.3
7	pssA	5.25
8	cobB	5.24
9	yjbC	5.17
10	rnr	5.08
11	hslR	5.03
12	rluC	5.03
13	yfiF	4.98
14	cspA	4.91
15	rplK	4.9
16	yfdZ	4.82
17	ydaO	4.8
18	gmhB	4.74
19	rpsO	4.57
20	yhbY	4.55
21	yffI	4.52
22	proQ	4.52
23	recT	4.51
24	ycdK	4.48
25	ygdE	4.44
26	yqgF	4.4
27	insB	4.39
28	hisB	4.39
29	mviM	4.34
30	ybfE	4.33
31	yfcN	4.3
32	damX	4.28
33	napD	4.28
34	putA	4.24
35	truB	4.21
36	ygcP	4.18
37	era	4.18
38	ybiB	4.15
39	cspD	4.15
40	mbhA	4.13
41	ygaT	4.11
42	yciH	4.11
43	ydjA	4.11
44	yohL	4.09
45	infC	4.01
46	rluD	3.97
47	rpsS	3.86
48	ypfI	3.75
49	clpA	3.67
50	birA	3.62
51	cspB	3.54
52	suhB	3.53
53	gutQ	3.52
54	ssuD	3.5
55	rplB	3.49
56	ydhF	3.46
57	yehT	3.45
58	rpsI	3.45
59	yhbO	3.44
60	rimM	3.37
61	infA	3.36
62	yhbH	3.35
63	yjgW	3.34
64	selB	3.33
65	rpsB	3.32
66	rffT	3.31
67	acpS	3.31
68	wcaC	3.28
69	recO	3.28
70	wcaK	3.23
71	yjiS	3.22
72	yieK	3.2
73	yheS	3.19
74	yihI	3.19
75	ymfT	3.19
76	manX**	3.18
77	ybiA	3.18
78	ykfF	3.17
79	glpQ	3.16
80	yccC	3.16
81	yghU	3.1
82	yhdJ	3.1
83	yigZ	3.08
84	ycgL	3.07
85	rpmI	3.07
86	yhbQ	3.03
87	citA	3.02
88	ycbX	3.02
89	folM	3.01
90	sufA	2.97
91	mukB	2.96
92	rlmB	2.95
93	yfcH	2.95
94	ndh	2.94
95	grxB	2.93
96	lpxM	2.92
97	yccX	2.92
98	ybiN	2.9
99	rplT	2.88
100	rstA	2.88
101	rsmC	2.88
102	rluB	2.86
103	pmrD	2.82
104	yciF	2.82
105	lpxA	2.82
106	rfaC	2.8
107	ycbS	2.8
108	rpsU	2.77
109	ppx**	2.74
110	cydD	2.74
111	ymgH	2.71
112	ydaL	2.68
113	ymgA	2.67
114	yegQ	2.66
115	holE	2.63
116	serB	2.61
117	yqjF	2.57
118	yjaB	2.57
119	ruvA	2.53
120	rimI	2.52
121	ydbL	2.52
122	tiaE	2.5
123	ybjQ	2.48
124	rpsR	2.48
125	yjhX	2.48
126	pykF	2.47
127	ydiI	2.46
128	yjdK	2.46
129	fcl	2.45
130	sufE	2.44
131	yjbD	2.41
132	cspI	2.4
133	yjbE	2.4
134	fis	2.39
135	puuR	2.39
136	pheS	2.38
137	gapA	2.38
138	yghY	2.37
139	cycA	2.37
140	gltI	2.34
141	nuoI	2.33
142	kptA	2.32
143	yncE	2.32
144	racR	2.3
145	srmB	2.3
146	ung	2.29
147	ccmE	2.28
148	ydcH	2.28
149	yajL	2.28
150	sgcB	2.27
151	ycdW	2.27
152	rpsK	2.27
153	ytfH	2.26
154	tilS	2.25
155	gatR	2.25
156	ytfG	2.25
157	yfgD	2.23
158	pnp	2.23
159	lpxD	2.22
160	ytjB	2.21
161	ispU	2.19
162	ykgI	2.18
163	rluA	2.17
164	yfhK	2.16
165	ada	2.16
166	tmk	2.16
167	nusB	2.15
168	yecF	2.15
169	yjbJ	2.15
170	ydaG	2.13
171	yhbJ	2.12
172	rfaK	2.09
173	kdsA	2.08
174	infB	2.07
175	rplV	2.06
176	ypjC	2.05
177	tonB	2.04
178	argR	2.03
179	rpsL	2.03
180	yccK	2.03
181	pykA	2.02
182	yibN	2.01
183	rplY	2.01
184	yecD	2
185	modE	2

## Sheet: HS binding proteins
The overall GAGs binding proteins (GBPs) list
* The GBPs were identified using cutoff value of mean + 2 S.D. of the normalized GAG-binding signals
** The known GBP
Ranking	HS-binding proteins	Mean + n S.D.*
1	ykgM	5.78
2	ynfO	5.61
3	yjbC	5.59
4	pssA	5.37
5	rpsM	4.67
6	ygaT	4.63
7	rpsD	4.45
8	yfcH	4.04
9	wcaK	4.01
10	recT	3.88
11	rnr	3.75
12	yghU	3.55
13	aroG	3.55
14	putA	3.51
15	ybfE	3.44
16	insB	3.39
17	cobB	3.38
18	topA	3.37
19	hisB	3.33
20	rpsI	3.3
21	fcl	3.22
22	rpmI	3.21
23	cspA	3.2
24	rplT	3.17
25	rpsU	3.16
26	wcaC	3.15
27	rplB	3.04
28	yhbY	2.87
29	yciH	2.8
30	yfdZ	2.78
31	pnp	2.73
32	rffT	2.71
33	ybiB	2.71
34	yghZ	2.68
35	rpsS	2.68
36	modE	2.67
37	yfiF	2.64
38	gutQ	2.62
39	cybC	2.59
40	sthA	2.57
41	cspC	2.57
42	ydjA	2.57
43	cspI	2.55
44	ppx**	2.52
45	era	2.5
46	ydcH	2.41
47	yihI	2.37
48	fis	2.34
49	ygjF	2.31
50	infC	2.31
51	ypjC	2.28
52	grxB	2.27
53	rplK	2.26
54	mbhA	2.23
55	yibK	2.2
56	ycdW	2.2
57	ymfC	2.19
58	yecD	2.05
59	yebV	2.05
60	citF	2.04
61	hslR	2.02
62	ydjH	2.01

## Sheet: CSB binding proteins
The overall GAGs binding proteins (GBPs) list
* The GBPs were identified using cutoff value of mean + 2 S.D. of the normalized GAG-binding signals
** The known GBP
Ranking	CSB-binding proteins	Mean + n S.D.*
1	rpsD	6.01
2	ykgM	5.89
3	ynfO	5.77
4	yjbC	5.52
5	rpmI	5.49
6	topA	5.21
7	rplK	5.09
8	rpsM	4.91
9	ybcJ	4.86
10	rpsI	4.74
11	rnr	4.67
12	ygaT	4.65
13	yhbY	4.65
14	yfiF	4.58
15	rpsU	4.51
16	insB	4.45
17	ybfE	4.34
18	rplT	4.26
19	infC	4.16
20	rluC	4.1
21	yhhX	4.09
22	hisB	4.01
23	cobB	4
24	wcaK	3.8
25	rpsL	3.8
26	mbhA	3.78
27	yciH	3.75
28	rfaF	3.72
29	rffT	3.72
30	yffI	3.71
31	cspA	3.68
32	putA	3.54
33	modE	3.54
34	recT	3.54
35	fis	3.53
36	rpsS	3.41
37	rsmC	3.38
38	hslR	3.34
39	rplP	3.29
40	sthA	3.26
41	yfcN	3.19
42	yqgF	3.13
43	wcaC	3.1
44	cybC	3.08
45	cspI	3.04
46	rluD	2.99
47	fcl	2.98
48	citF	2.9
49	cspB	2.89
50	ycgL	2.88
51	fliJ	2.88
52	yghU	2.88
53	ymfC	2.83
54	yccC	2.8
55	ydjA	2.8
56	hemE	2.73
57	yibK	2.72
58	allR	2.71
59	yfhK	2.67
60	yifE	2.67
61	yghZ	2.67
62	ydaL	2.61
63	rpsO	2.54
64	ydfA	2.48
65	yfdZ	2.47
66	pmrD	2.46
67	yihI	2.45
68	rpsK	2.45
69	truB	2.44
70	accC	2.42
71	yqiC	2.4
72	rpsC	2.35
73	recO	2.35
74	glmU	2.33
75	tilS	2.31
76	pnp	2.3
77	caiF	2.3
78	racR	2.27
79	yihD	2.26
80	rfaK	2.23
81	gutQ	2.22
82	ndh	2.22
83	galM	2.2
84	gapA	2.2
85	ydaE	2.16
86	ygdD	2.14
87	yegQ	2.13
88	rplB	2.13
89	yhfS	2.12
90	ynhG	2.09
91	glnB	2.05
92	ybiI	2.04
93	rplU	2.04
94	yjhX	2.04
95	cca	2.03
96	ygcP	2.02
97	gatR	2.01
98	ydcH	2

## Sheet: CSC binding proteins
The overall GAGs binding proteins (GBPs) list
* The GBPs were identified using cutoff value of mean + 2 S.D. of the normalized GAG-binding signals
** The known GBP
Ranking	CSC-binding proteins	Mean + n S.D.*
1	topA	5.62
2	rpsA	5.58
3	cspE	5.5
4	cspC	5.45
5	citF	5.44
6	yghZ	5.34
7	rpsD	5.05
8	pnp	4.85
9	ykgM	4.64
10	yjbC	4.53
11	cspA	4.52
12	insB	4.44
13	fcl	4.43
14	rng	4.43
15	yfiF	4.36
16	yhbY	4.35
17	rfaF	4.22
18	ssb	4.15
19	ypfI	4.04
20	damX	3.97
21	tilS	3.93
22	yhhX	3.9
23	ybcJ	3.88
24	yciH	3.77
25	eutI	3.61
26	rsxC	3.53
27	gutQ	3.5
28	ydaL	3.47
29	ygjF	3.44
30	rnr	3.3
31	fliJ	3.21
32	ybaZ	3.17
33	yccX	3.16
34	rpmI	3.15
35	ynfO	3.14
36	rho	3.13
37	ycbJ	3.1
38	putA	3.06
39	rpsM	3.06
40	sthA	3.02
41	gpsA	3.02
42	dxr	3
43	yfcH	2.99
44	flgJ	2.98
45	rpsI	2.96
46	fabG	2.96
47	yieF	2.95
48	yfcN	2.92
49	cspI	2.87
50	ycdK	2.81
51	yffI	2.81
52	ung	2.8
53	dcm	2.79
54	rffT	2.78
55	rplQ	2.68
56	yfaY	2.67
57	lacA	2.64
58	kdsA	2.63
59	wcaC	2.62
60	yhgF	2.61
61	yghU	2.58
62	polA	2.57
63	rplB	2.56
64	hfq	2.55
65	citX	2.53
66	ppiC	2.5
67	pth	2.5
68	yciV	2.48
69	rplK	2.46
70	ygdE	2.45
71	ydaE	2.39
72	yggJ	2.38
73	yccK	2.37
74	truA	2.36
75	glpB	2.35
76	yjgI	2.34
77	hemE	2.34
78	ydjA	2.34
79	pykA	2.33
80	recT	2.33
81	era	2.32
82	yjdI	2.31
83	accC	2.3
84	yifE	2.28
85	recO	2.22
86	pdxH	2.22
87	rpsC	2.21
88	pepB	2.2
89	rpiA	2.14
90	ydjL	2.14
91	aslA	2.14
92	infB	2.13
93	folM	2.06
94	cysQ	2.05
95	manX**	2.04
96	wcaK	2.03
97	cybC	2.02
98	yeeL	2.02
99	hisS	2.02
100	yaeB	2
101	yqgF	2
